# Supplementary material for: Ciliary Ultrastructure Assessed by Transmission Electron Microscopy in Adults with Bronchiectasis and Suspected Primary Ciliary Dyskinesia but Inconclusive Genotype
Source: Cells. 2023 Nov 18;12(22):2651. doi: 10.3390/cells12222651 (PMC10670349; doi:10.3390/cells12222651)
Supplement: Supplementary file 1 [file cells-12-02651-s001.zip]

Archive with 1 entries (1 files):
- cells-2691768-supplementary.pdf
